# Supplementary material for: Toxicity of clothianidin to common Eastern North American fireflies
Source: PeerJ. 2021 Nov 19;9:e12495. doi: 10.7717/peerj.12495 (PMC8607931; doi:10.7717/peerj.12495)
Supplement: Supplemental Information 1 — Firefly larvae acute responses, long-term survival, feeding behavior, soil chamber formation, and molting frequency under clothianidin exposure. [file peerj-09-12495-s001.xlsx]

## Sheet: Read Me
Probit_data	dose-response data for probit analyses to detemine TC and LC values
long-term toxicity	data to assess long-term survivorship at each clothianidin concentration using the Kaplan-Meier method
feeding_data	data on feeding frequency for each firefly larvae
soil_chambers	data on soil chamber formation and number of days each firefly lavae spent in soil chambers
molts	number of molts each firefly underwent during toxicity assays

## Sheet: Probit_data
Species	Instar	Chemical	Expposure_route	Total_fireflies_weight_g	Dose_ppm	truedose, ppb	approx_ng_g	h24A	h24T	h24D	total_24	d7_A	d7_T	d7_D	total_7	d30_A	d30_T	d30_D	total_30
Photuris	late	cloth	soil	0.0639	0	0	0	1	0	0	1	1	0	0	1	1	0	0	1
Photuris	late	cloth	soil	0.1012	0.2	12.09	10	1	0	0	1	1	0	0	1	1	0	0	1
Photuris	late	cloth	soil	0.0862	2	113.63	100	1	0	0	1	1	0	0	1	1	0	0	1
Photuris	late	cloth	soil	0.086	20	1228.23	1000	1	0	0	1	1	0	0	1	1	0	0	1
Photuris	late	cloth	soil	0.0694	200	11270.9	10000	0	1	0	1	0	1	0	1	0	1	0	1
Photuris	late	cloth	soil	0.0925	0	0	0	1	0	0	1	1	0	0	1	1	0	0	1
Photuris	late	cloth	soil	0.0952	0.2	11.3	10	1	0	0	1	1	0	0	1	1	0	0	1
Photuris	late	cloth	soil	0.0537	2	118.28	100	0	1	1	1	0	1	1	1	0	1	1	1
Photuris	late	cloth	soil	0.1047	20	1229.98	1000	1	0	0	1	0	1	0	1	1	0	0	1
Photuris	late	cloth	soil	0.0802	200	11222.6	10000	0	1	0	1	0	1	0	1	0	1	1	1
Photuris	late	cloth	soil	0.0657	0	0	0	1	0	0	1	1	0	0	1	NA	NA	NA	NA
Photuris	late	cloth	soil	0.0691	0.2	12.45	10	1	0	0	1	1	0	0	1	1	0	0	1
Photuris	late	cloth	soil	0.0643	2	117.33	100	1	0	0	1	1	0	0	1	1	0	0	1
Photuris	late	cloth	soil	0.0575	20	1172.64	1000	1	0	0	1	1	0	0	1	0	1	1	1
Photuris	late	cloth	soil	0.0851	200	12191.9	10000	0	1	0	1	0	1	0	1	0	1	1	1
Photuris	late	cloth	soil	0.0613	0	0	0	1	0	0	1	1	0	0	1	NA	NA	NA	NA
Photuris	late	cloth	soil	0.101	0.2	11.12	10	1	0	0	1	1	0	0	1	NA	NA	NA	NA
Photuris	late	cloth	soil	0.1084	2	122.75	100	1	0	0	1	1	0	0	1	NA	NA	NA	NA
Photuris	late	cloth	soil	0.0871	20	1221.48	1000	1	0	0	1	0	1	0	1	1	0	0	1
Photuris	late	cloth	soil	0.0862	200	12185.6	10000	0	1	0	1	0	1	0	1	0	1	0	1
Photuris	late	cloth	soil	0.0558	0	0	0	1	0	0	1	1	0	0	1	1	0	0	1
Photuris	late	cloth	soil	0.0953	0.2	11.14	10	1	0	0	1	1	0	0	1	1	0	0	1
Photuris	late	cloth	soil	0.0859	2	119.34	100	1	0	0	1	1	0	0	1	1	0	0	1
Photuris	late	cloth	soil	0.0831	20	1230.71	1000	1	0	0	1	0	1	0	1	0	1	0	1
Photuris	late	cloth	soil	0.0713	200	11331.3	10000	0	1	0	1	0	1	1	1	0	1	1	1
Photuris	late	cloth	soil	0.0695	0	0	0	1	0	0	1	1	0	0	1	1	0	0	1
Photuris	late	cloth	soil	0.0508	0.2	11.46	10	1	0	0	1	1	0	0	1	0	1	1	1
Photuris	late	cloth	soil	0.053	2	123.1	100	1	0	0	1	1	0	0	1	1	0	0	1
Photuris	late	cloth	soil	0.0496	20	1117.78	1000	1	0	0	1	1	0	0	1	1	0	0	1
Photuris	late	cloth	soil	0.0669	200	11921.5	10000	0	1	0	1	0	1	0	1	0	1	0	1
Photuris	early	cloth	soil	0.012	0	0	0	1	0	0	1	1	0	0	1	1	0	0	1
Photuris	early	cloth	soil	0.0079	0.2	11.61	10	1	0	0	1	1	0	0	1	1	0	0	1
Photuris	early	cloth	soil	0.0083	2	122.62	100	1	0	0	1	1	0	0	1	1	0	0	1
Photuris	early	cloth	soil	0.0077	20	1051.22	1000	1	0	0	1	1	0	0	1	1	0	0	1
Photuris	early	cloth	soil	0.0096	200	12330.5	10000	1	0	0	1	0	1	0	1	0	1	1	1
Photuris	early	cloth	soil	0.0083	0	0	0	1	0	0	1	1	0	0	1	1	0	0	1
Photuris	early	cloth	soil	0.009	0.2	10.81	10	1	0	0	1	1	0	0	1	1	0	0	1
Photuris	early	cloth	soil	0.0096	2	111.67	100	1	0	0	1	1	0	1	1	1	0	0	1
Photuris	early	cloth	soil	0.0126	20	1142.57	1000	1	0	0	1	1	0	0	1	1	0	0	1
Photuris	early	cloth	soil	0.0148	200	11989.5	10000	0	1	0	1	0	1	0	1	0	1	1	1
Photuris	early	cloth	soil	0.0093	0	0	0	1	0	0	1	1	0	0	1	1	0	0	1
Photuris	early	cloth	soil	0.009	0.2	11.81	10	1	0	0	1	1	0	0	1	1	0	0	1
Photuris	early	cloth	soil	0.0034	2	115.3	100	1	0	0	1	1	0	0	1	1	0	0	1
Photuris	early	cloth	soil	0.0079	20	1237.96	1000	1	0	0	1	0	1	0	1	0	1	1	1
Photuris	early	cloth	soil	0.0099	200	12475	10000	1	0	0	1	0	1	0	1	0	1	1	1
Photinus (5)	early	cloth	soil	0.01126	0	0	0	5	0	0	5	5	0	0	5	5	0	0	5
Photinus (5)	early	cloth	soil	0.01186	0.2	10.95	10	5	0	0	5	5	0	0	5	5	0	0	5
Photinus (5)	early	cloth	soil	0.00974	2	107.85	100	5	0	0	5	5	0	0	5	5	0	0	5
Photinus (5)	early	cloth	soil	0.00998	20	1157.11	1000	5	0	0	5	1	4	0	5	0	5	0	5
Photinus (5)	early	cloth	soil	0.00674	200	11105.9	10000	0	5	0	5	0	5	0	5	0	5	2	5
Photinus (5)	early	cloth	soil	0.00568	0	0	0	5	0	0	5	5	0	0	5	5	0	0	5
Photinus (5)	early	cloth	soil	0.00512	0.2	11.01	10	5	0	0	5	5	0	0	5	5	0	0	5
Photinus (5)	early	cloth	soil	0.00564	2	107.92	100	5	0	0	5	5	0	0	5	5	0	0	5
Photinus (5)	early	cloth	soil	0.0067	20	1210.8	1000	3	2	0	5	0	5	0	5	0	5	3	5
Photinus (5)	early	cloth	soil	0.00636	200	10647.6	10000	0	5	0	5	0	5	0	5	0	5	5	5
Photinus (5)	early	cloth	soil	0.00522	0	0	0	5	0	0	5	5	0	0	5	5	0	0	5
Photinus (5)	early	cloth	soil	0.00518	0.2	11.28	10	5	0	0	5	5	0	0	5	5	0	0	5
Photinus (5)	early	cloth	soil	0.00312	2	103.7	100	5	0	0	5	5	0	0	5	5	0	0	5
Photinus (5)	early	cloth	soil	0.00502	20	1066.1	1000	2	3	0	5	1	4	0	5	0	5	5	5
Photinus (5)	early	cloth	soil	0.00482	200	10470.3	10000	0	4	0	5	0	5	0	5	0	5	5	5
					0.0173863	17.3863
					0.00256957	2.56957
					0.000522685	0.522685

## Sheet: long-term toxicity
cohort	doseset	conc	trt	time	status
late	35	0	control	100	1
late	35	10	1	100	1
late	35	100	2	100	1
late	35	1000	3	64	2
late	35	10000	4	62	2
late	36	0	control	100	1
late	36	10	1	100	1
late	36	100	2	1	2
late	36	1000	3	100	1
late	36	10000	4	9	2
late	37	0	control	28	1
late	37	10	1	100	1
late	37	100	2	100	1
late	37	1000	3	25	2
late	37	10000	4	21	2
late	38	0	control	18	1
late	38	10	1	26	1
late	38	100	2	19	1
late	38	1000	3	100	1
late	38	10000	4	50	2
late	39	0	control	100	1
late	39	10	1	100	1
late	39	100	2	100	1
late	39	1000	3	100	1
late	39	10000	4	4	2
late	40	0	control	100	1
late	40	10	1	12	2
late	40	100	2	35	1
late	40	1000	3	64	2
late	40	10000	4	84	2
early	473	0	control	100	1
early	473	10	1	93	2
early	473	100	2	100	1
early	473	1000	3	100	1
early	473	10000	4	24	2
early	474	0	control	100	1
early	474	10	1	93	2
early	474	100	2	100	1
early	474	1000	3	100	1
early	474	10000	4	22	2
early	475	0	control	100	1
early	475	10	1	100	1
early	475	100	2	100	1
early	475	1000	3	15	2
early	475	10000	4	28	2
pyralis	476-A	0	control	30	1
pyralis	476-B	0	control	30	1
pyralis	476-C	0	control	30	1
pyralis	476-D	0	control	30	1
pyralis	476-E	0	control	30	1
pyralis	477-A	0	control	30	1
pyralis	477-B	0	control	30	1
pyralis	477-C	0	control	30	1
pyralis	477-D	0	control	30	1
pyralis	477-E	0	control	30	1
pyralis	478-A	0	control	30	1
pyralis	478-B	0	control	30	1
pyralis	478-C	0	control	30	1
pyralis	478-D	0	control	30	1
pyralis	478-E	0	control	30	1
pyralis	476-A	10	1	30	1
pyralis	476-B	10	1	30	1
pyralis	476-C	10	1	30	1
pyralis	476-D	10	1	30	1
pyralis	476-E	10	1	30	1
pyralis	477-A	10	1	30	1
pyralis	477-B	10	1	30	1
pyralis	477-C	10	1	30	1
pyralis	477-D	10	1	30	1
pyralis	477-E	10	1	30	1
pyralis	478-A	10	1	30	1
pyralis	478-B	10	1	30	1
pyralis	478-C	10	1	30	1
pyralis	478-D	10	1	30	1
pyralis	478-E	10	1	30	1
pyralis	476-A	100	2	30	1
pyralis	476-B	100	2	30	1
pyralis	476-C	100	2	30	1
pyralis	476-D	100	2	30	1
pyralis	476-E	100	2	30	1
pyralis	477-A	100	2	30	1
pyralis	477-B	100	2	30	1
pyralis	477-C	100	2	30	1
pyralis	477-D	100	2	30	1
pyralis	477-E	100	2	30	1
pyralis	478-A	100	2	30	1
pyralis	478-B	100	2	30	1
pyralis	478-C	100	2	30	1
pyralis	478-D	100	2	30	1
pyralis	478-E	100	2	30	1
pyralis	476-A	1000	3	30	1
pyralis	476-B	1000	3	30	1
pyralis	476-C	1000	3	30	1
pyralis	476-D	1000	3	30	1
pyralis	476-E	1000	3	30	1
pyralis	477-A	1000	3	30	1
pyralis	477-B	1000	3	30	1
pyralis	477-C	1000	3	20	2
pyralis	477-D	1000	3	20	2
pyralis	477-E	1000	3	28	2
pyralis	478-A	1000	3	30	1
pyralis	478-B	1000	3	30	1
pyralis	478-C	1000	3	30	1
pyralis	478-D	1000	3	30	1
pyralis	478-E	1000	3	30	1
pyralis	476-A	10000	4	30	1
pyralis	476-B	10000	4	30	1
pyralis	476-C	10000	4	30	1
pyralis	476-D	10000	4	20	2
pyralis	476-E	10000	4	28	2
pyralis	477-A	10000	4	20	2
pyralis	477-B	10000	4	20	2
pyralis	477-C	10000	4	20	2
pyralis	477-D	10000	4	22	2
pyralis	477-E	10000	4	23	2
pyralis	478-A	10000	4	8	2
pyralis	478-B	10000	4	14	2
pyralis	478-C	10000	4	15	2
pyralis	478-D	10000	4	20	2
pyralis	478-E	10000	4	23	2

## Sheet: feeding_data
Species	Trial	ID	ID_2	feeding opportunities_100	noticable feeding_100	%feeding_opportunities_100	%feeding_opportunities_100_adult
Photuris_late	1	Control	Control	14	11	0.79	0.79
Photuris_late	1	10 ppb	10	14	10	0.71	0.71
Photuris_late	1	100 ppb	100	14	12	0.86	0.86
Photuris_late	1	1000 ppb	1000	9	2	0.22	0.22
Photuris_late	1	10,000 ppb	10000	8	0	0	0
Photuris_late	2	Control	Control	14	11	0.79	0.79
Photuris_late	2	10 ppb	10	14	8	0.57	0.57
Photuris_late	2	100 ppb	100	1	0	0	0
Photuris_late	2	1000 ppb	1000	14	8	0.57	0.57
Photuris_late	2	10,000 ppb	10000	1	0	0	0
Photuris_late	3	Control	Control	2	0	0	NA
Photuris_late	3	10 ppb	10	14	11	0.79	0.79
Photuris_late	3	100 ppb	100	14	8	0.57	0.57
Photuris_late	3	1000 ppb	1000	3	1	0.33	0.33
Photuris_late	3	10,000 ppb	10000	3	0	0	0
Photuris_late	4	Control	Control	1	0	0	NA
Photuris_late	4	10 ppb	10	3	1	0.33	NA
Photuris_late	4	100 ppb	100	1	0	0	NA
Photuris_late	4	1000 ppb	1000	14	6	0.43	0.43
Photuris_late	4	10,000 ppb	10000	8	0	0	0
Photuris_late	5	Control	Control	14	13	0.93	0.93
Photuris_late	5	10 ppb	10	14	10	0.71	0.71
Photuris_late	5	100 ppb	100	14	10	0.71	0.71
Photuris_late	5	1000 ppb	1000	14	9	0.64	0.64
Photuris_late	5	10,000 ppb	10000	1	0	0	0
Photuris_late	6	Control	Control	14	11	0.79	0.79
Photuris_late	6	10 ppb	10	1	0	0	0
Photuris_late	6	100 ppb	100	3	1	0.33	0.33
Photuris_late	6	1000 ppb	1000	6	2	0.33	0.33
Photuris_late	6	10,000 ppb	10000	14	0	0	0
Photuris_early	7	Control	Control	10	10	1	1
Photuris_early	7	10 ppb	10	10	8	0.8	0.8
Photuris_early	7	100 ppb	100	10	10	1	1
Photuris_early	7	1000 ppb	1000	10	10	1	1
Photuris_early	7	10,000 ppb	10000	3	0	0	0
Photuris_early	8	Control	Control	10	10	1	1
Photuris_early	8	10 ppb	10	10	10	1	1
Photuris_early	8	100 ppb	100	10	10	1	1
Photuris_early	8	1000 ppb	1000	10	10	1	1
Photuris_early	8	10,000 ppb	10000	2	0	0	0
Photuris_early	9	Control	Control	10	9	0.9	0.9
Photuris_early	9	10 ppb	10	10	10	1	1
Photuris_early	9	100 ppb	100	10	10	1	1
Photuris_early	9	1000 ppb	1000	2	0	0	0
Photuris_early	9	10,000 ppb	10000	3	0	0	0
Photinus	10	Control	Control	4	4	1	1
Photinus	10	10 ppb	10	4	4	1	1
Photinus	10	100 ppb	100	4	4	1	1
Photinus	10	1000 ppb	1000	4	0	0	0
Photinus	10	10,000 ppb	10000	4	0	0	0
Photinus	11	Control	Control	4	4	1	1
Photinus	11	10 ppb	10	4	4	1	1
Photinus	11	100 ppb	100	4	4	1	1
Photinus	11	1000 ppb	1000	4	1	0.25	0.25
Photinus	11	10,000 ppb	10000	3	0	0	0
Photinus	12	Control	Control	4	4	1	1
Photinus	12	10 ppb	10	4	4	1	1
Photinus	12	100 ppb	100	4	3	0.75	0.75
Photinus	12	1000 ppb	1000	3	0	0	0
Photinus	12	10,000 ppb	10000	3	0	0	0

## Sheet: soil_chambers
Trial	ID	chamber_formation_events	days_in_chambers	chamber_days_per_AT
1	Control	5	15	0.1515
1	10	2	19	0.1919
1	100	2	6	0.0606
1	1000	4	7	0.1129
1	10000	0	0	0
2	Control	2	11	0.1111
2	10	2	13	0.1313
2	100	0	0	NA
2	1000	2	6	0.0606
2	10000	0	0	0
3	Control	1	11	0.4074
3	10	2	11	0.1111
3	100	4	20	0.202
3	1000	0	0	0
3	10000	0	0	0
4	Control	1	4	0.2222
4	10	1	11	0.44
4	100	1	4	0.2105
4	1000	2	5	0.0505
4	10000	0	0	0
5	Control	1	1	0.0101
5	10	3	12	0.1212
5	100	3	7	0.0707
5	1000	3	4	0.0404
5	10000	0	0	0
6	Control	3	6	0.0606
6	10	1	5	0.4545
6	100	1	7	0.2059
6	1000	1	5	0.0806
6	10000	0	0	0

## Sheet: molts
molts	days	chamber_events
1	15	5
2	19	2
0	6	2
1	11	2
1	13	2
1	11	2
1	20	4
1	1	1
2	12	3
1	7	3
1	4	3
2	6	3
